# Supplementary material for: Withdrawing Antipsychotics for Challenging Behaviours in Adults with Intellectual Disabilities: Experiences and Views of Prescribers
Source: Int J Environ Res Public Health. 2022 Dec 19;19(24):17095. doi: 10.3390/ijerph192417095 (PMC9779134; doi:10.3390/ijerph192417095)
Supplement: Supplementary file 1 [file ijerph-19-17095-s001.zip]

Archive with 1 entries (1 files):
- ijerph-1992619-supplementary/Supplementary File S1. Survey among prescribers of psychotic drugs to people with intellectual disabilities.docx
